# Supplementary material for: Cooperative Distributed Uplink Cache over B5G small cell networks
Source: PLoS One. 2024 Apr 4;19(4):e0299690. doi: 10.1371/journal.pone.0299690 (PMC10994374; doi:10.1371/journal.pone.0299690)
Supplement: S2 File — (ZIP) [file pone.0299690.s002.zip]

Archive with 1 entries (1 files):
- T3.tr
